# Supplementary material for: Design of MEMS Gas Sensors and Integration for Multiple Gas Classification for Lithium-Ion Battery Thermal Runaway Warning
Source: Materials (Basel). 2026 Jun 5;19(11):2419. doi: 10.3390/ma19112419 (PMC13258333; doi:10.3390/ma19112419)
Supplement: Supplementary file 1 [file materials-19-02419-s001.zip]

Archive with 1 entries (1 files):
- materials-4270594-supplementary.pdf
